# Supplementary material for: Effects of High-Pressure Homogenization Treatment on the Development of Antioxidant Zanthoxylum bungeanum Leaf Powder Films for Preservation of Fresh-Cut Apple
Source: Foods. 2023 Dec 20;13(1):22. doi: 10.3390/foods13010022 (PMC10778247; doi:10.3390/foods13010022)
Supplement: Supplementary file 1 [file foods-13-00022-s001.zip]

Archive with 1 entries (1 files):
- foods-2747929-supplementary.pdf
